# Supplementary material for: Chromosome-scale genome assembly reveals insights into the evolution and ecology of the harmful algal bloom species Phaeocystis globosa Scherffel
Source: iScience. 2024 Jul 25;27(8):110575. doi: 10.1016/j.isci.2024.110575 (PMC11347835; doi:10.1016/j.isci.2024.110575)
Supplement: Table S1. List of algal genomes that have been constructed and published, related to Figure 1 [file mmc2.xlsx]

## Sheet: Sheet1
Organism/Name	Taxonomy	Genome size(Mb)	Assembly status	Number of genes	Scaffolds number	Scaffolds N50 (bp)	Contig N50 (bp)
Aureococcus anophagefferens	Ochrophyta	56.66	Scaffold	11520	1185	1405779	34096
Auxenochlorella protothecoides	Chlorophyta	22.92	Scaffold	7014	374	285543	35091
Auxenochlorella pyrenoidosa	Chlorophyta	56.99	Scaffold	-	1346	1392758	11732
Bathycoccus prasinos	Chlorophyta	15.07	Chromosome	7900	21	955652	663424
Bathycoccus sp. NIOZ-UU96	Chlorophyta	1.69	Scaffold	-	517	3192	3132
Chara braunii	Streptophyta	1751.21	Scaffold	35665	11654	2261426	11762
Chlamydomonas eustigma	Chlorophyta	66.63	Scaffold	14161	520	465125	59700
Chlamydomonas reinhardtii	Chlorophyta	111.1	Chromosome	19527	53	7783580	215409
Chlamydomonas sp. ICE-L	Chlorophyta	120.06	Scaffold	-	946	19230455	221978
Chlorella sorokiniana	Chlorophyta	58.53	Contig	10384	159	-	2592956
Chlorella sp. KRBP	Chlorophyta	126.28	Contig	-	19988	-	10159
Chlorella variabilis	Chlorophyta	46.16	Scaffold	9780	414	1469606	27941
Chloropicon primus	Chlorophyta	17.4	Chromosome	8639	20	-	-
Chondrus crispus	Rhodophyta	104.98	Scaffold	9807	926	242694	77748
Chroomonas mesostigmatica CCMP1168	Cryptophyta	0.7	Chromosome	505	3	232699	232699
Chrysochromulina parva	Haptophyta	65.76	Contig	-	8362	-	16048
Chrysochromulina tobinii	Haptophyta	59.07	Contig	16765	3412	-	24114
Cladosiphon okamuranus	Ochrophyta	169.73	Scaffold	-	732	505945	99235
Coccomyxa subellipsoidea C-169	Chlorophyta	48.83	Contig	9839	29	-	1959569
Cryptomonas paramecium	Cryptophyta	0.56	Chromosome	548	4	160189	160189
Cyanidioschyzon merolae strain 10D	Rhodophyta	16.55	Chromosome	4803	20	-	-
Cyanophora paradoxa	Glaucophyta	99.94	Contig	-	712	-	213946
Cyclotella cryptica	Ochrophyta	171.14	Scaffold	-	662	494169	284001
Cymbomonas tetramitiformis	Chlorophyta	281.27	Scaffold	-	40243	7424	5748
Desmodesmus armatus	Chlorophyta	116.3	Contig	-	905	-	341806
Diacronema lutheri	Haptophyta	18.3	Scaffold	-	1904	63420	43749
Dunaliella sp. M2	Chlorophyta	125.75	Scaffold	-	1189	32757	4649
Ectocarpus siliculosus	Ochrophyta	195.81	Chromosome	16269	1561	497380	32613
Emiliania huxleyi CCMP1516	Haptophyta	167.68	Scaffold	38554	7795	404808	29715
Euglena gracilis	Euglenophyta	1435.5	Contig	-	2066288	-	955
Fistulifera solaris	Ochrophyta	49.74	Scaffold	20429	295	330809	75175
Fragilaria radians	Ochrophyta	98.38	Scaffold	-	3892	100875	12314
Fragilariopsis cylindrus CCMP1102	Ochrophyta	68.97	Contig	-	271
Galdieria phlegrea	Rhodophyta	14.87	Contig	-	108	-	201071
Goniomonas avonlea	Cryptophyta	91.52	Contig	-	31852	-	3834
Gonium pectorale	Chlorophyta	148.81	Scaffold	-	2373	1267136	16298
Gracilariopsis chorda	Rhodophyta	92.18	Contig	10806	1211	-	220274
Guillardia theta CCMP2712	Cryptophyta	87.15	Scaffold	24822	669	545808	40445
Haematococcus lacustris	Chlorophyta	365.77	Scaffold	28279	9693	38941	5283
Helicosporidium sp. ATCC 50920	Chlorophyta	12.37	Contig	6033	5666	-	3036
Hemiselmis andersenii	Cryptophyta	0.63	Chromosome	515	4	184755	184755
Mesostigma viride	Streptophyta	441.7	Scaffold	-	2352	2558729	319906
Micractinium conductrix	Chlorophyta	61.02	Contig	10070	300	1210495	-
Micromonas commoda	Chlorophyta	21.11	Chromosome	10137	19	-	-
Micromonas pusilla CCMP1545	Chlorophyta	21.96	Scaffold	10242	21	1183541	84001
Monoraphidium neglectum	Chlorophyta	69.71	Scaffold	16755	6720	15659	9150
Nannochloropsis gaditana	Ochrophyta	33.99	Chromosome	10929	684	1065987	40856
Nannochloropsis limnetica	Ochrophyta	33.51	Contig	-	23791	-	2703
Nannochloropsis oceanica	Ochrophyta	29.26	Chromosome	-	32	1148430	664749
Nannochloropsis oculata CCMP525	Ochrophyta	26.27	Scaffold	-	1976	27236	2479
Nitzschia inconspicua	Ochrophyta	99.92	Contig	38785	125	-	3618388
Ostreococcus lucimarinus CCE9901	Chlorophyta	13.2	Chromosome	7603	21	-	-
Ostreococcus sp. SAG10	Chlorophyta	0.88	Contig	-	733	-	32866
Ostreococcus tauri	Chlorophyta	13.03	Chromosome	7766	22	717457	48024
Parachlorella kessleri	Chlorophyta	64.92	Contig	-	3651	-	33885
Phaeodactylum tricornutum CCAP 1055/1	Ochrophyta	27.45	Chromosome	10408	88	945026	417209
Picochlorum costavermella	Chlorophyta	14.64	Scaffold	-	127	691353	691049
Picochlorum sp. SENEW3	Chlorophyta	14.39	Scaffold	-	880	126215	126215
Polarella glacialis	Dinoflagellata	2984.68	Scaffold	51710	37768	129205	101691
Porphyra umbilicalis	Rhodophyta	87.89	Scaffold	13567	2126	202021	171716
Poteriospumella lacustris	Ochrophyta	54.71	Scaffold	-	10458	29656	8081
Prototheca bovis	Chlorophyta	24.74	Contig	-	4555	-	7940
Prototheca ciferrii	Chlorophyta	26.45	Scaffold	-	6956	7016	5354
Prototheca stagnorum	Chlorophyta	16.9	Scaffold	-	27	1107247	34340
Pseudo-nitzschia multistriata	Ochrophyta	56.77	Scaffold	12039	700	141206	30320
Pyramimonas parkeae	Chlorophyta	249.42	Contig	-	214033	-	3128
Raphidocelis subcapitata	Chlorophyta	51.16	Scaffold	13383	300	341804	91765
Rhabdomonas costata	Euglenophyta	97.25	Scaffold	-	104289	1112	1111
Symbiodinium kawagutii	Dinoflagellata	935.07	Scaffold	-	30040	380908	35631
Symbiodinium microadriaticum	Dinoflagellata	808.23	Scaffold	43403	9688	573512	33339
Symbiodinium natans	Dinoflagellata	761.62	Scaffold	35270	2855	610496	358021
Symbiodinium necroappetens	Dinoflagellata	767.95	Scaffold	-	104583	14528	11421
Symbiodinium pilosum	Dinoflagellata	1089.42	Scaffold	23436	48302	62444	17505
Symbiodinium sp. CCMP2456	Dinoflagellata	694.9	Scaffold	32053	37772	58075	11149
Tetrabaena socialis	Chlorophyta	135.78	Scaffold	14296	5856	145927	7414
Tetradesmus acuminatus	Chlorophyta	119.24	Scaffold	-	3189	87113	81888
Thalassiosira oceanica	Ochrophyta	83.51	Contig	34642	50892	-	3635
Thalassiosira pseudonana CCMP1335	Ochrophyta	32.44	Chromosome	11673	64	1992434	1267198
Tisochrysis lutea	Haptophyta	57.7	Scaffold	20582	-	-	10571
Ulva mutabilis	Chlorophyta	98.48	Scaffold	-	318	600	-
Undaria pinnatifida	Ochrophyta	511.28	Scaffold	-	114	16510065	1670562
Volvox africanus	Chlorophyta	129.33	Contig	23850	448	-	1356898
Volvox carteri f. nagariensis	Chlorophyta	137.68	Scaffold	14436	1251	1491501	43981
Volvox reticuliferus	Chlorophyta	133.96	Contig	22374	200	-	1907605
Vitrella brassicaformis CCMP3155	Alveolata	72.7	Scaffold	23034	1064	147631	33811
